# Supplementary material for: Vaccines combining slow release and follicle targeting of antigens increase germinal center B cell diversity and clonal expansion
Source: Sci Transl Med. Author manuscript; Available in PMC 2025 Aug 10. (PMC12335825; doi:10.1126/scitranslmed.adw7499)
Supplement: Supplementary data file [file NIHMS2092992-supplement-Supplementary_data_file.xlsx]

## Sheet: Figure 1
B) Total inguinal dLN GC B cell counts over time							C) MD39+ antigen-specific GC B cell counts							C) %MD39+ among GC B cells over time							D) Serum IgG antibody responses ELISA							E) MD39-specific ELISpot						F) Splenic and inguinal dLN MD39-specific MBC (CD73+PD-L2+) counts
Immunization	Day pot immunization						Immunization	Day pot immunization						Immunization	Day pot immunization						Immunization	Day pot immunization						group	mouseID	plate	concentration	counts		sample_name	tissue	group	mouse_ID	marker	Ag_pos
	0	7	14	21	28			0	7	14	21	28			0	7	14	21	28			0	7	14	21	28		alum-pSer/SMNP	20	Antigen-specific IgG	400000	10		spleen_naive_1	spleen	naive	1	CD73+PDL2+	0
SMNP	7376.75	162429	379313	157969	39613.8		SMNP	130.434	1290.2	8534.11	1389.21	2067.53		SMNP	1.77	0.79	2.25	0.88	5.22		SMNP	0	0.05828	0.3243	1.037	1.304		alum-pSer/SMNP	19	Antigen-specific IgG	400000	34		spleen_naive_2	spleen	naive	2	CD73+PDL2+	41.93
	7456.1	13020.8	451883	139928	139384			29.8244	0	9368.71	2895.14	3026.74			0.4	0	2.07	2.07	2.17			0	0.1403	0.5532	0.4917	1.504		alum-pSer/SMNP	18	Antigen-specific IgG	400000	13		spleen_naive_3	spleen	naive	3	CD73+PDL2+	0
	3805.32	23379.3	443742	253420	165216			69.6094	0	10253.3	13321	9079.04			1.83	0	2.31	5.26	5.5			0	0.1051	0.6556	0.8589	1.938		alum-pSer/SMNP	17	Antigen-specific IgG	400000	8		spleen_naive_4	spleen	naive	4	CD73+PDL2+	0
	13265.7	229485	429105	189999	53249			40.9436	1053.5	37431.3	1772.14	944.078			0.31	0.46	8.72	0.93	1.77			0	0.1565	0.9896	0.2155	0.847		alum-pSer/SMNP	16	Antigen-specific IgG	400000	33		spleen_naive_5	spleen	naive	5	CD73+PDL2+	0
	4353.99	168850	429342	138598	187926			12.7683	348.537	4261.36	593.721	1082.05			0.29	0.21	0.99	0.43	0.58			0	0.09031	0.1887	0.4367	1.505		SMNP	15	Antigen-specific IgG	400000	1		spleen_SMNP_11	spleen	SMNP	11	CD73+PDL2+	102.119
alum-pSer	7376.75	14209.3	89985.3	18059.1	166080		alum-pSer	130.434	105.124	360.169	136.238	520.974		alum-pSer	1.77	0.74	0.4	0.75	0.31		alum-pSer	0	0.05325	0.07306	0.09618	0.06301		SMNP	14	Antigen-specific IgG	400000	3		spleen_SMNP_12	spleen	SMNP	12	CD73+PDL2+	447.857
	7456.1	9146.74	171246	127120	53010.2			29.8244	16.5402	633.072	361.179	467.362			0.4	0.18	0.37	0.28	0.88			0	0.05539	0.09853	0.0587	0.1164		SMNP	13	Antigen-specific IgG	400000	11		spleen_SMNP_13	spleen	SMNP	13	CD73+PDL2+	223.072
	3805.32	13967.9	152188	128476	108040			69.6094	74.3764	2862.87	673.276	702.176			1.83	0.53	1.88	0.52	0.65			0	0.05732	0.1017	0.07107	0.1026		SMNP	12	Antigen-specific IgG	400000	18		spleen_SMNP_14	spleen	SMNP	14	CD73+PDL2+	46.6292
	13265.7	70505.9	260630	124340	108465			40.9436	123.803	2367.42	1498.62	490.852			0.31	0.18	0.91	1.21	0.45			0	0.05226	0.06707	0.07029	0.3627		SMNP	11	Antigen-specific IgG	400000	3		spleen_SMNP_15	spleen	SMNP	15	CD73+PDL2+	228.198
	4353.99	231829	25932.2	8888.41	4531.98			12.7683	208.667	342.622	201.627	24.7649			0.29	0.09	1.32	2.27	0.55			0	0.06728	0.06734	0.06993	0.07375		alum-pSer	10	Antigen-specific IgG	400000	4		spleen_alum-pSer/SMNP_16	spleen	alum-pSer/SMNP	16	CD73+PDL2+	728.142
Alum-pSer/SMNP	7376.75	471120	398375	99348.4	252792		Alum-pSer/SMNP	130.434	2602.1	6307.7	4712.39	14822.8		Alum-pSer/SMNP	1.77	0.55	1.58	4.74	5.86		Alum-pSer/SMNP	0	0.08022	0.1319	1.092	1.734		alum-pSer	9	Antigen-specific IgG	400000	0		spleen_alum-pSer/SMNP_17	spleen	alum-pSer/SMNP	17	CD73+PDL2+	522.989
	7456.1	162886	383680	43290.8	344926			29.8244	2667.62	4490.37	4209.33	44275.8			0.4	1.64	1.17	9.72	12.8			0	0.06355	0.1925	0.5178	2.886		alum-pSer	8	Antigen-specific IgG	400000	3		spleen_alum-pSer/SMNP_18	spleen	alum-pSer/SMNP	18	CD73+PDL2+	349.623
	3805.32	373526	1.24573e+06	261812	289948			69.6094	1726.52	32844.5	25073.2	5959.61			1.83	0.46	2.64	9.58	2.06			0	0.1013	0.1498	1.798	1.821		alum-pSer	7	Antigen-specific IgG	400000	2		spleen_alum-pSer/SMNP_19	spleen	alum-pSer/SMNP	19	CD73+PDL2+	384.688
	13265.7	231751	1.16404e+06	505239	292965			40.9436	1506.45	23370	43142.1	50990.2			0.31	0.65	2.01	8.54	17.4			0	0.06075	0.1828	0.5079	2.68		alum-pSer	6	Antigen-specific IgG	400000	3		spleen_alum-pSer/SMNP_20	spleen	alum-pSer/SMNP	20	CD73+PDL2+	471.139
	4353.99	334077	754390	351093	199118			12.7683	1911.49	22800.6	11159.6	26941.3			0.29	0.57	3.02	3.18	13.5			0	0.06048	0.1398	1.259	2.443		naive	5	Antigen-specific IgG	400000	0		spleen_alum-pSer_6	spleen	alum-pSer	6	CD73+PDL2+	114.502
Naïve	7376.75	7376.75	7376.75	7376.75	7376.75		Naïve	130.434	130.434	130.434	130.434	130.434		Naïve	1.77	1.77	1.77	1.77	1.77									naive	4	Antigen-specific IgG	400000	1		spleen_alum-pSer_7	spleen	alum-pSer	7	CD73+PDL2+	77.7109
	7456.1	7456.1	7456.1	7456.1	7456.1			29.8244	29.8244	29.8244	29.8244	29.8244			0.4	0.4	0.4	0.4	0.4									naive	3	Antigen-specific IgG	400000	1		spleen_alum-pSer_8	spleen	alum-pSer	8	CD73+PDL2+	35.5653
	3805.32	3805.32	3805.32	3805.32	3805.32			69.6094	69.6094	69.6094	69.6094	69.6094			1.83	1.83	1.83	1.83	1.83									naive	2	Antigen-specific IgG	400000	0		spleen_alum-pSer_9	spleen	alum-pSer	9	CD73+PDL2+	0
	13265.7	13265.7	13265.7	13265.7	13265.7			40.9436	40.9436	40.9436	40.9436	40.9436			0.31	0.31	0.31	0.31	0.31									naive	1	Antigen-specific IgG	400000	1		spleen_alum-pSer_10	spleen	alum-pSer	10	CD73+PDL2+	41.9935
	4353.99	4353.99	4353.99	4353.99	4353.99			12.7683	12.7683	12.7683	12.7683	12.7683			0.29	0.29	0.29	0.29	0.29															LN_naive_1	LN	naive	1	CD73+PDL2+	19.7228
																																		LN_naive_2	LN	naive	2	CD73+PDL2+	0
																																		LN_naive_3	LN	naive	3	CD73+PDL2+	0
																																		LN_naive_4	LN	naive	4	CD73+PDL2+	0
																																		LN_naive_5	LN	naive	5	CD73+PDL2+	0
																																		LN_SMNP_11	LN	SMNP	11	CD73+PDL2+	34.8866
																																		LN_SMNP_12	LN	SMNP	12	CD73+PDL2+	316.164
																																		LN_SMNP_13	LN	SMNP	13	CD73+PDL2+	186.449
																																		LN_SMNP_14	LN	SMNP	14	CD73+PDL2+	128.465
																																		LN_SMNP_15	LN	SMNP	15	CD73+PDL2+	94.7296
																																		LN_alum-pSer/SMNP_16	LN	alum-pSer/SMNP	16	CD73+PDL2+	286.594
																																		LN_alum-pSer/SMNP_17	LN	alum-pSer/SMNP	17	CD73+PDL2+	314.331
																																		LN_alum-pSer/SMNP_18	LN	alum-pSer/SMNP	18	CD73+PDL2+	233.719
																																		LN_alum-pSer/SMNP_19	LN	alum-pSer/SMNP	19	CD73+PDL2+	363.876
																																		LN_alum-pSer/SMNP_20	LN	alum-pSer/SMNP	20	CD73+PDL2+	145.071
																																		LN_alum-pSer_6	LN	alum-pSer	6	CD73+PDL2+	83.0404
																																		LN_alum-pSer_7	LN	alum-pSer	7	CD73+PDL2+	53.5473
																																		LN_alum-pSer_8	LN	alum-pSer	8	CD73+PDL2+	101.404
																																		LN_alum-pSer_9	LN	alum-pSer	9	CD73+PDL2+	89.8286
																																		LN_alum-pSer_10	LN	alum-pSer	10	CD73+PDL2+	30.9105

## Sheet: Figure 2
E) The fraction of C5 cells per mouse for each vaccine group					F) Average expression of Myc, Batf, and Ccnd3						G) DZ:LZ ratio among total GC B cells and MD39-binding GC B cells				I) Percentages of BrdU+ cells among total GC B cells and among MD39-binding GC B cells
group	mouse.id	phenocluster	frac		group	mouse.id	phenocluster	gene	mean.exp		group	gate	percentage		group	gate	percentage
Alum-pSer	AG2_HTO4	C5	0		Alum-pSer	AG2_HTO4	C4	Myc	0		Alum-pSer	GCB	0.663851		Alum-pSer	GCB	8.78
Alum-pSer	AQ2_HTO1	C5	0.117647		Alum-pSer	AG2_HTO4	C4	Batf	0		Alum-pSer	GCB	0.912959		Alum-pSer	GCB	10.84
Alum-pSer	AQ2_HTO2	C5	0.0322581		Alum-pSer	AG2_HTO4	C4	Ccnd3	0		Alum-pSer	GCB	0.912451		Alum-pSer	GCB	11.14
Alum-pSer	AQ2_HTO6	C5	0.133333		Alum-pSer	AQ2_HTO1	C4	Myc	0		Alum-pSer	GCB	0.815157		Alum-pSer	GCB	9.8
Alum-pSer	AQ2_HTO7	C5	0.230769		Alum-pSer	AQ2_HTO1	C4	Batf	0		SMNP	GCB	1.20449		SMNP	GCB	10.24
Alum-pSer	AQ2_HTO8	C5	0.0365854		Alum-pSer	AQ2_HTO1	C4	Ccnd3	0.775485		SMNP	GCB	1.08		SMNP	GCB	11.27
Alum-pSer	P1_HTO1	C5	0.17094		Alum-pSer	AQ2_HTO2	C4	Myc	0		SMNP	GCB	1.3169		SMNP	GCB	13.4
Alum-pSer	P1_HTO2	C5	0.176871		Alum-pSer	AQ2_HTO2	C4	Batf	0		SMNP	GCB	1.46616		SMNP	GCB	7.6
Alum-pSer	P1_HTO4	C5	0.161458		Alum-pSer	AQ2_HTO2	C4	Ccnd3	0		SMNP	GCB	1.46734		SMNP	GCB	12.07
Alum-pSer	P1_HTO5	C5	0.148148		Alum-pSer	AQ2_HTO6	C4	Myc	0		Alum-pSer/SMNP	GCB	1.41		Alum-pSer/SMNP	GCB	15.78
Alum-pSer	P1_HTO7	C5	0.226885		Alum-pSer	AQ2_HTO6	C4	Batf	0		Alum-pSer/SMNP	GCB	1.46819		Alum-pSer/SMNP	GCB	13.76
Alum-pSer	P2_HTO1	C5	0.164306		Alum-pSer	AQ2_HTO6	C4	Ccnd3	0		Alum-pSer/SMNP	GCB	1.5102		Alum-pSer/SMNP	GCB	13.61
Alum-pSer	P2_HTO2	C5	0.181034		Alum-pSer	AQ2_HTO7	C4	Myc	0		Alum-pSer/SMNP	GCB	1.22936		Alum-pSer/SMNP	GCB	13.41
Alum-pSer	P2_HTO4	C5	0.159483		Alum-pSer	AQ2_HTO7	C4	Batf	0		Alum-pSer/SMNP	GCB	1.2369		Alum-pSer/SMNP	GCB	11.82
Alum-pSer	P2_HTO5	C5	0.10991		Alum-pSer	AQ2_HTO7	C4	Ccnd3	1.98858		Alum-pSer	MD39+GCB	0.727592		Alum-pSer	MD39+GCB	20
Alum-pSer	P2_HTO7	C5	0.0615385		Alum-pSer	AQ2_HTO8	C4	Myc	0		Alum-pSer	MD39+GCB	0.628664		Alum-pSer	MD39+GCB	22.7
Alum-pSer	P3_HTO7	C5	0.0833333		Alum-pSer	AQ2_HTO8	C4	Batf	0		Alum-pSer	MD39+GCB	0.617406		Alum-pSer	MD39+GCB	20.1
Alum-pSer	P4_HTO1	C5	0.106796		Alum-pSer	AQ2_HTO8	C4	Ccnd3	0		Alum-pSer	MD39+GCB	0.333333		Alum-pSer	MD39+GCB	14.8
Alum-pSer	P4_HTO2	C5	0.100746		Alum-pSer	P1_HTO1	C4	Myc	0.040076		SMNP	MD39+GCB	1		SMNP	MD39+GCB	23.3
Alum-pSer	P4_HTO4	C5	0.163462		Alum-pSer	P1_HTO1	C4	Batf	0.882285		SMNP	MD39+GCB	0.956		SMNP	MD39+GCB	23.8
Alum-pSer	P4_HTO7	C5	0.118705		Alum-pSer	P1_HTO1	C4	Ccnd3	0.387294		SMNP	MD39+GCB	1.20751		SMNP	MD39+GCB	15.4
SMNP	AQ1_HTO1	C5	0.173127		Alum-pSer	P1_HTO2	C4	Myc	0.867713		SMNP	MD39+GCB	2.003		SMNP	MD39+GCB	31.6
SMNP	AQ1_HTO10	C5	0		Alum-pSer	P1_HTO2	C4	Batf	0.587004		SMNP	MD39+GCB	1.18182		SMNP	MD39+GCB	15.4
SMNP	AQ1_HTO2	C5	0.191677		Alum-pSer	P1_HTO2	C4	Ccnd3	0.566733		Alum-pSer/SMNP	MD39+GCB	1.35309		Alum-pSer/SMNP	MD39+GCB	29.4
SMNP	AQ1_HTO3	C5	0.176056		Alum-pSer	P1_HTO4	C4	Myc	1.16277		Alum-pSer/SMNP	MD39+GCB	1.35904		Alum-pSer/SMNP	MD39+GCB	34.8
SMNP	AQ1_HTO4	C5	0.196165		Alum-pSer	P1_HTO4	C4	Batf	1.46312		Alum-pSer/SMNP	MD39+GCB	1.47222		Alum-pSer/SMNP	MD39+GCB	26.5
SMNP	AQ1_HTO5	C5	0.125		Alum-pSer	P1_HTO4	C4	Ccnd3	0.638989		Alum-pSer/SMNP	MD39+GCB	1.54639		Alum-pSer/SMNP	MD39+GCB	33.3
SMNP	AQ1_HTO6	C5	0.157983		Alum-pSer	P1_HTO5	C4	Myc	0		Alum-pSer/SMNP	MD39+GCB	1.93175		Alum-pSer/SMNP	MD39+GCB	37.3
SMNP	AQ1_HTO7	C5	0.123967		Alum-pSer	P1_HTO5	C4	Batf	0
SMNP	AQ1_HTO8	C5	0.127551		Alum-pSer	P1_HTO5	C4	Ccnd3	0
SMNP	AQ1_HTO9	C5	0.0208333		Alum-pSer	P1_HTO7	C4	Myc	0.696899
Alum-pSer/SMNP	AG3_HTO1	C5	0.247604		Alum-pSer	P1_HTO7	C4	Batf	0.889141
Alum-pSer/SMNP	AG3_HTO2	C5	0.125		Alum-pSer	P1_HTO7	C4	Ccnd3	0.758134
Alum-pSer/SMNP	AG3_HTO3	C5	0.223103		Alum-pSer	P2_HTO1	C4	Myc	0.27276
Alum-pSer/SMNP	AG3_HTO4	C5	0.17926		Alum-pSer	P2_HTO1	C4	Batf	0.394896
Alum-pSer/SMNP	AQ_HTO1	C5	0.244776		Alum-pSer	P2_HTO1	C4	Ccnd3	0.699305
Alum-pSer/SMNP	AQ_HTO10	C5	0.229064		Alum-pSer	P2_HTO2	C4	Myc	0
Alum-pSer/SMNP	AQ_HTO2	C5	0.213615		Alum-pSer	P2_HTO2	C4	Batf	0
Alum-pSer/SMNP	AQ_HTO3	C5	0.186275		Alum-pSer	P2_HTO2	C4	Ccnd3	0
Alum-pSer/SMNP	AQ_HTO4	C5	0.161017		Alum-pSer	P2_HTO4	C4	Myc	1.01128
Alum-pSer/SMNP	AQ_HTO5	C5	0.215867		Alum-pSer	P2_HTO4	C4	Batf	0
Alum-pSer/SMNP	AQ_HTO6	C5	0.177033		Alum-pSer	P2_HTO4	C4	Ccnd3	0.885416
Alum-pSer/SMNP	AQ_HTO7	C5	0.218182		Alum-pSer	P2_HTO5	C4	Myc	0.232581
Alum-pSer/SMNP	AQ_HTO8	C5	0.28629		Alum-pSer	P2_HTO5	C4	Batf	0.146826
Alum-pSer/SMNP	AQ_HTO9	C5	0.265403		Alum-pSer	P2_HTO5	C4	Ccnd3	0.804107
					Alum-pSer	P2_HTO7	C4	Myc	0
					Alum-pSer	P2_HTO7	C4	Batf	0
					Alum-pSer	P2_HTO7	C4	Ccnd3	1.48377
					Alum-pSer	P3_HTO7	C4	Myc	0
					Alum-pSer	P3_HTO7	C4	Batf	0
					Alum-pSer	P3_HTO7	C4	Ccnd3	0
					Alum-pSer	P4_HTO1	C4	Myc	0
					Alum-pSer	P4_HTO1	C4	Batf	0
					Alum-pSer	P4_HTO1	C4	Ccnd3	0
					Alum-pSer	P4_HTO2	C4	Myc	0.717956
					Alum-pSer	P4_HTO2	C4	Batf	0.845777
					Alum-pSer	P4_HTO2	C4	Ccnd3	1.00355
					Alum-pSer	P4_HTO4	C4	Myc	0
					Alum-pSer	P4_HTO4	C4	Batf	0
					Alum-pSer	P4_HTO4	C4	Ccnd3	0
					Alum-pSer	P4_HTO7	C4	Myc	0.70911
					Alum-pSer	P4_HTO7	C4	Batf	0.835841
					Alum-pSer	P4_HTO7	C4	Ccnd3	0
					SMNP	AQ1_HTO1	C4	Myc	0.566457
					SMNP	AQ1_HTO1	C4	Batf	0.631498
					SMNP	AQ1_HTO1	C4	Ccnd3	1.03686
					SMNP	AQ1_HTO10	C4	Myc	0.722377
					SMNP	AQ1_HTO10	C4	Batf	1.6558
					SMNP	AQ1_HTO10	C4	Ccnd3	0
					SMNP	AQ1_HTO2	C4	Myc	0.545902
					SMNP	AQ1_HTO2	C4	Batf	0.487474
					SMNP	AQ1_HTO2	C4	Ccnd3	1.05523
					SMNP	AQ1_HTO3	C4	Myc	1.53233
					SMNP	AQ1_HTO3	C4	Batf	0.759757
					SMNP	AQ1_HTO3	C4	Ccnd3	0.774067
					SMNP	AQ1_HTO4	C4	Myc	0.597767
					SMNP	AQ1_HTO4	C4	Batf	0.757465
					SMNP	AQ1_HTO4	C4	Ccnd3	0.981195
					SMNP	AQ1_HTO5	C4	Myc	0.352964
					SMNP	AQ1_HTO5	C4	Batf	0.323895
					SMNP	AQ1_HTO5	C4	Ccnd3	1.05976
					SMNP	AQ1_HTO6	C4	Myc	0.794441
					SMNP	AQ1_HTO6	C4	Batf	0.563375
					SMNP	AQ1_HTO6	C4	Ccnd3	0.926986
					SMNP	AQ1_HTO7	C4	Myc	0.46121
					SMNP	AQ1_HTO7	C4	Batf	0.588054
					SMNP	AQ1_HTO7	C4	Ccnd3	1.30382
					SMNP	AQ1_HTO8	C4	Myc	0.71783
					SMNP	AQ1_HTO8	C4	Batf	0.684374
					SMNP	AQ1_HTO8	C4	Ccnd3	1.04603
					SMNP	AQ1_HTO9	C4	Myc	1.27437
					SMNP	AQ1_HTO9	C4	Batf	0
					SMNP	AQ1_HTO9	C4	Ccnd3	1.48958
					Alum-pSer/SMNP	AG3_HTO1	C4	Myc	0.604052
					Alum-pSer/SMNP	AG3_HTO1	C4	Batf	0.754715
					Alum-pSer/SMNP	AG3_HTO1	C4	Ccnd3	0.186362
					Alum-pSer/SMNP	AG3_HTO2	C4	Myc	0
					Alum-pSer/SMNP	AG3_HTO2	C4	Batf	0
					Alum-pSer/SMNP	AG3_HTO2	C4	Ccnd3	0
					Alum-pSer/SMNP	AG3_HTO3	C4	Myc	0.586662
					Alum-pSer/SMNP	AG3_HTO3	C4	Batf	0.400432
					Alum-pSer/SMNP	AG3_HTO3	C4	Ccnd3	0.711471
					Alum-pSer/SMNP	AG3_HTO4	C4	Myc	0.883326
					Alum-pSer/SMNP	AG3_HTO4	C4	Batf	0.911544
					Alum-pSer/SMNP	AG3_HTO4	C4	Ccnd3	0.659718
					Alum-pSer/SMNP	AQ_HTO1	C4	Myc	0.942445
					Alum-pSer/SMNP	AQ_HTO1	C4	Batf	1.32789
					Alum-pSer/SMNP	AQ_HTO1	C4	Ccnd3	0.335718
					Alum-pSer/SMNP	AQ_HTO10	C4	Myc	0.53103
					Alum-pSer/SMNP	AQ_HTO10	C4	Batf	1.00706
					Alum-pSer/SMNP	AQ_HTO10	C4	Ccnd3	1.01666
					Alum-pSer/SMNP	AQ_HTO2	C4	Myc	0.714124
					Alum-pSer/SMNP	AQ_HTO2	C4	Batf	0.234217
					Alum-pSer/SMNP	AQ_HTO2	C4	Ccnd3	1.19195
					Alum-pSer/SMNP	AQ_HTO3	C4	Myc	0.904624
					Alum-pSer/SMNP	AQ_HTO3	C4	Batf	0.926859
					Alum-pSer/SMNP	AQ_HTO3	C4	Ccnd3	1.1415
					Alum-pSer/SMNP	AQ_HTO4	C4	Myc	0.863737
					Alum-pSer/SMNP	AQ_HTO4	C4	Batf	0.534989
					Alum-pSer/SMNP	AQ_HTO4	C4	Ccnd3	0.85024
					Alum-pSer/SMNP	AQ_HTO5	C4	Myc	0.646731
					Alum-pSer/SMNP	AQ_HTO5	C4	Batf	0.632952
					Alum-pSer/SMNP	AQ_HTO5	C4	Ccnd3	1.0559
					Alum-pSer/SMNP	AQ_HTO6	C4	Myc	0.377264
					Alum-pSer/SMNP	AQ_HTO6	C4	Batf	0.381394
					Alum-pSer/SMNP	AQ_HTO6	C4	Ccnd3	1.2786
					Alum-pSer/SMNP	AQ_HTO7	C4	Myc	0.88067
					Alum-pSer/SMNP	AQ_HTO7	C4	Batf	0.710686
					Alum-pSer/SMNP	AQ_HTO7	C4	Ccnd3	0.849648
					Alum-pSer/SMNP	AQ_HTO8	C4	Myc	0.601869
					Alum-pSer/SMNP	AQ_HTO8	C4	Batf	0.722749
					Alum-pSer/SMNP	AQ_HTO8	C4	Ccnd3	0.664108
					Alum-pSer/SMNP	AQ_HTO9	C4	Myc	0.619648
					Alum-pSer/SMNP	AQ_HTO9	C4	Batf	0.742233
					Alum-pSer/SMNP	AQ_HTO9	C4	Ccnd3	1.1043

## Sheet: figure S3
A) MD39+ GC B cell counts				G) Average module score of MYC- and mTORC1-target genes among C4 cells
Immunization Group				group	mouse.id	phenocluster	gene	mean.score
SMNP	Alum-pSer	Alum-pSer/SMNP		Alum-pSer	AG2_HTO4	C4	Myc_Targets	0
18806.7	196.86	10238.9		Alum-pSer	AG2_HTO4	C4	mTORC1_Targets	0
25740	438.89	14620.8		Alum-pSer	AQ2_HTO1	C4	Myc_Targets	0.234477
7501.81	0	4938.06		Alum-pSer	AQ2_HTO1	C4	mTORC1_Targets	0.188728
13928.6	0	8636.2		Alum-pSer	AQ2_HTO2	C4	Myc_Targets	0.0875952
1716	0	29164.8		Alum-pSer	AQ2_HTO2	C4	mTORC1_Targets	0.120971
14065.5	0	11975.7		Alum-pSer	AQ2_HTO6	C4	Myc_Targets	0
2380.95	211.33	24006.4		Alum-pSer	AQ2_HTO6	C4	mTORC1_Targets	0
13242.4	3744.8	58928.6		Alum-pSer	AQ2_HTO7	C4	Myc_Targets	0.162792
964.17	171.43	66642.1		Alum-pSer	AQ2_HTO7	C4	mTORC1_Targets	0.114916
1121.91	0	25433.2		Alum-pSer	AQ2_HTO8	C4	Myc_Targets	0.104344
1975.31	246.91	15555.6		Alum-pSer	AQ2_HTO8	C4	mTORC1_Targets	0.152261
9259.26	5308.64	123.46		Alum-pSer	P1_HTO1	C4	Myc_Targets	0.132595
6172.84	4814.81	25432.1		Alum-pSer	P1_HTO1	C4	mTORC1_Targets	0.133227
987.65	2962.96	32469.1		Alum-pSer	P1_HTO2	C4	Myc_Targets	0.140247
				Alum-pSer	P1_HTO2	C4	mTORC1_Targets	0.125968
				Alum-pSer	P1_HTO4	C4	Myc_Targets	0.124696
				Alum-pSer	P1_HTO4	C4	mTORC1_Targets	0.0947815
				Alum-pSer	P1_HTO5	C4	Myc_Targets	0.0789891
				Alum-pSer	P1_HTO5	C4	mTORC1_Targets	-0.000919638
				Alum-pSer	P1_HTO7	C4	Myc_Targets	0.145855
				Alum-pSer	P1_HTO7	C4	mTORC1_Targets	0.131413
				Alum-pSer	P2_HTO1	C4	Myc_Targets	0.0870631
				Alum-pSer	P2_HTO1	C4	mTORC1_Targets	0.111255
				Alum-pSer	P2_HTO2	C4	Myc_Targets	0.170881
				Alum-pSer	P2_HTO2	C4	mTORC1_Targets	0.0240458
				Alum-pSer	P2_HTO4	C4	Myc_Targets	0.127167
				Alum-pSer	P2_HTO4	C4	mTORC1_Targets	0.126357
				Alum-pSer	P2_HTO5	C4	Myc_Targets	0.0987026
				Alum-pSer	P2_HTO5	C4	mTORC1_Targets	0.0767881
				Alum-pSer	P2_HTO7	C4	Myc_Targets	0.154469
				Alum-pSer	P2_HTO7	C4	mTORC1_Targets	0.197266
				Alum-pSer	P3_HTO7	C4	Myc_Targets	0
				Alum-pSer	P3_HTO7	C4	mTORC1_Targets	0
				Alum-pSer	P4_HTO1	C4	Myc_Targets	0
				Alum-pSer	P4_HTO1	C4	mTORC1_Targets	0
				Alum-pSer	P4_HTO2	C4	Myc_Targets	0.0513061
				Alum-pSer	P4_HTO2	C4	mTORC1_Targets	0.102063
				Alum-pSer	P4_HTO4	C4	Myc_Targets	0
				Alum-pSer	P4_HTO4	C4	mTORC1_Targets	0
				Alum-pSer	P4_HTO7	C4	Myc_Targets	0.19096
				Alum-pSer	P4_HTO7	C4	mTORC1_Targets	0.179034
				SMNP	AQ1_HTO1	C4	Myc_Targets	0.17931
				SMNP	AQ1_HTO1	C4	mTORC1_Targets	0.209591
				SMNP	AQ1_HTO10	C4	Myc_Targets	0.17854
				SMNP	AQ1_HTO10	C4	mTORC1_Targets	0.177981
				SMNP	AQ1_HTO2	C4	Myc_Targets	0.172983
				SMNP	AQ1_HTO2	C4	mTORC1_Targets	0.198734
				SMNP	AQ1_HTO3	C4	Myc_Targets	0.212533
				SMNP	AQ1_HTO3	C4	mTORC1_Targets	0.223366
				SMNP	AQ1_HTO4	C4	Myc_Targets	0.178426
				SMNP	AQ1_HTO4	C4	mTORC1_Targets	0.198491
				SMNP	AQ1_HTO5	C4	Myc_Targets	0.221256
				SMNP	AQ1_HTO5	C4	mTORC1_Targets	0.184423
				SMNP	AQ1_HTO6	C4	Myc_Targets	0.153323
				SMNP	AQ1_HTO6	C4	mTORC1_Targets	0.188569
				SMNP	AQ1_HTO7	C4	Myc_Targets	0.23075
				SMNP	AQ1_HTO7	C4	mTORC1_Targets	0.255842
				SMNP	AQ1_HTO8	C4	Myc_Targets	0.196918
				SMNP	AQ1_HTO8	C4	mTORC1_Targets	0.226461
				SMNP	AQ1_HTO9	C4	Myc_Targets	0.27461
				SMNP	AQ1_HTO9	C4	mTORC1_Targets	0.170131
				Alum-pSer/SMNP	AG3_HTO1	C4	Myc_Targets	0.127567
				Alum-pSer/SMNP	AG3_HTO1	C4	mTORC1_Targets	0.145565
				Alum-pSer/SMNP	AG3_HTO2	C4	Myc_Targets	0
				Alum-pSer/SMNP	AG3_HTO2	C4	mTORC1_Targets	0
				Alum-pSer/SMNP	AG3_HTO3	C4	Myc_Targets	0.145995
				Alum-pSer/SMNP	AG3_HTO3	C4	mTORC1_Targets	0.176954
				Alum-pSer/SMNP	AG3_HTO4	C4	Myc_Targets	0.147317
				Alum-pSer/SMNP	AG3_HTO4	C4	mTORC1_Targets	0.165506
				Alum-pSer/SMNP	AQ_HTO1	C4	Myc_Targets	0.204829
				Alum-pSer/SMNP	AQ_HTO1	C4	mTORC1_Targets	0.222022
				Alum-pSer/SMNP	AQ_HTO10	C4	Myc_Targets	0.182026
				Alum-pSer/SMNP	AQ_HTO10	C4	mTORC1_Targets	0.215761
				Alum-pSer/SMNP	AQ_HTO2	C4	Myc_Targets	0.214636
				Alum-pSer/SMNP	AQ_HTO2	C4	mTORC1_Targets	0.232839
				Alum-pSer/SMNP	AQ_HTO3	C4	Myc_Targets	0.172843
				Alum-pSer/SMNP	AQ_HTO3	C4	mTORC1_Targets	0.212772
				Alum-pSer/SMNP	AQ_HTO4	C4	Myc_Targets	0.137598
				Alum-pSer/SMNP	AQ_HTO4	C4	mTORC1_Targets	0.175338
				Alum-pSer/SMNP	AQ_HTO5	C4	Myc_Targets	0.177371
				Alum-pSer/SMNP	AQ_HTO5	C4	mTORC1_Targets	0.186233
				Alum-pSer/SMNP	AQ_HTO6	C4	Myc_Targets	0.12327
				Alum-pSer/SMNP	AQ_HTO6	C4	mTORC1_Targets	0.145788
				Alum-pSer/SMNP	AQ_HTO7	C4	Myc_Targets	0.200428
				Alum-pSer/SMNP	AQ_HTO7	C4	mTORC1_Targets	0.201732
				Alum-pSer/SMNP	AQ_HTO8	C4	Myc_Targets	0.157783
				Alum-pSer/SMNP	AQ_HTO8	C4	mTORC1_Targets	0.17226
				Alum-pSer/SMNP	AQ_HTO9	C4	Myc_Targets	0.224714
				Alum-pSer/SMNP	AQ_HTO9	C4	mTORC1_Targets	0.221088

## Sheet: Figure 3
B) Clonal evenness				C) Number of recovered clones per mouse				F) Number of recovered clones per mouse
group	mouse.id	evenness		group	mouse.id	richness		group	mouse.id	div
Alum-pSer	AQ2_HTO2	0.978222		Alum-pSer	AQ2_HTO2	12		Alum-pSer	AQ2_HTO2	1.79176
Alum-pSer	AQ2_HTO8	0.945625		Alum-pSer	AQ2_HTO8	13		Alum-pSer	AQ2_HTO8	1.74787
Alum-pSer	P1_HTO1	0.986781		Alum-pSer	P1_HTO1	33		Alum-pSer	P1_HTO1	3.08704
Alum-pSer	P1_HTO2	0.883963		Alum-pSer	P1_HTO2	65		Alum-pSer	P1_HTO2	3.73342
Alum-pSer	P1_HTO4	0.918568		Alum-pSer	P1_HTO4	28		Alum-pSer	P1_HTO4	2.89037
Alum-pSer	P1_HTO5	1		Alum-pSer	P1_HTO5	8		Alum-pSer	P1_HTO5	1.60944
Alum-pSer	P1_HTO7	0.970165		Alum-pSer	P1_HTO7	112		Alum-pSer	P1_HTO7	4.35154
Alum-pSer	P2_HTO1	0.968204		Alum-pSer	P2_HTO1	71		Alum-pSer	P2_HTO1	3.71131
Alum-pSer	P2_HTO2	0.960629		Alum-pSer	P2_HTO2	11		Alum-pSer	P2_HTO2	2.16396
Alum-pSer	P2_HTO4	0.90845		Alum-pSer	P2_HTO4	7		Alum-pSer	P2_HTO4	1.09861
Alum-pSer	P2_HTO5	0.922703		Alum-pSer	P2_HTO5	42		Alum-pSer	P2_HTO5	3.38927
Alum-pSer	P4_HTO2	0.945625		Alum-pSer	P4_HTO2	13		Alum-pSer	P4_HTO2	1.79176
Alum-pSer	P4_HTO7	0.989297		Alum-pSer	P4_HTO7	12		Alum-pSer	P4_HTO7	2.07944
SMNP	AQ1_HTO1	0.823566		SMNP	AQ1_HTO1	48		SMNP	AQ1_HTO1	3.51574
SMNP	AQ1_HTO2	0.891789		SMNP	AQ1_HTO2	67		SMNP	AQ1_HTO2	3.6831
SMNP	AQ1_HTO3	0.89772		SMNP	AQ1_HTO3	28		SMNP	AQ1_HTO3	3.04452
SMNP	AQ1_HTO4	0.828327		SMNP	AQ1_HTO4	43		SMNP	AQ1_HTO4	3.58352
SMNP	AQ1_HTO5	0.987189		SMNP	AQ1_HTO5	26		SMNP	AQ1_HTO5	2.77259
SMNP	AQ1_HTO6	0.827822		SMNP	AQ1_HTO6	52		SMNP	AQ1_HTO6	3.72103
SMNP	AQ1_HTO7	0.932435		SMNP	AQ1_HTO7	27		SMNP	AQ1_HTO7	2.99573
SMNP	AQ1_HTO8	0.912089		SMNP	AQ1_HTO8	23		SMNP	AQ1_HTO8	2.83321
SMNP	AQ1_HTO9	1		SMNP	AQ1_HTO9	20		SMNP	AQ1_HTO9	2.48491
Alum-pSer/SMNP	AG3_HTO1	0.673816		Alum-pSer/SMNP	AG3_HTO1	62		Alum-pSer/SMNP	AG3_HTO1	3.17805
Alum-pSer/SMNP	AG3_HTO3	0.81557		Alum-pSer/SMNP	AG3_HTO3	109		Alum-pSer/SMNP	AG3_HTO3	3.95581
Alum-pSer/SMNP	AG3_HTO4	0.771869		Alum-pSer/SMNP	AG3_HTO4	116		Alum-pSer/SMNP	AG3_HTO4	3.91202
Alum-pSer/SMNP	AQ_HTO1	0.896028		Alum-pSer/SMNP	AQ_HTO1	52		Alum-pSer/SMNP	AQ_HTO1	3.57345
Alum-pSer/SMNP	AQ_HTO10	0.831205		Alum-pSer/SMNP	AQ_HTO10	47		Alum-pSer/SMNP	AQ_HTO10	3.5065
Alum-pSer/SMNP	AQ_HTO2	0.925373		Alum-pSer/SMNP	AQ_HTO2	61		Alum-pSer/SMNP	AQ_HTO2	3.74505
Alum-pSer/SMNP	AQ_HTO3	0.843906		Alum-pSer/SMNP	AQ_HTO3	37		Alum-pSer/SMNP	AQ_HTO3	3.16342
Alum-pSer/SMNP	AQ_HTO4	0.874897		Alum-pSer/SMNP	AQ_HTO4	60		Alum-pSer/SMNP	AQ_HTO4	3.46495
Alum-pSer/SMNP	AQ_HTO5	0.806343		Alum-pSer/SMNP	AQ_HTO5	84		Alum-pSer/SMNP	AQ_HTO5	3.61233
Alum-pSer/SMNP	AQ_HTO6	0.742543		Alum-pSer/SMNP	AQ_HTO6	54		Alum-pSer/SMNP	AQ_HTO6	3.59515
Alum-pSer/SMNP	AQ_HTO7	0.814956		Alum-pSer/SMNP	AQ_HTO7	98		Alum-pSer/SMNP	AQ_HTO7	4.30242
Alum-pSer/SMNP	AQ_HTO8	0.361608		Alum-pSer/SMNP	AQ_HTO8	85		Alum-pSer/SMNP	AQ_HTO8	3.89975
Alum-pSer/SMNP	AQ_HTO9	0.741107		Alum-pSer/SMNP	AQ_HTO9	83		Alum-pSer/SMNP	AQ_HTO9	3.86247

## Sheet: Figure 4
E) The fraction of FDCs occupied by antigen								G) The fraction of FDCs occupied by antigen
Immunization	Days post-immunization							WT	C3 KO
	0	7	14	21	28	35		0.0027	0.0057
Alum-pSer/SMNP	0	0.008	0.0431	0.5582	0.2971	0.4728		0.0068	0.0036
		0.003	0.0601	0.1803	0.4265	0.1767		0.0295	0.0172
		0.008	0.0909	0.0726	0.5791	0		0.0616	0.0111
		0.0084	0.0243	0.1487	0	0.4303		0.2896	0.000679
		0.000423	0.0728	0.0724	0.0344	0.5213		0.1325	0.0024
		0.0097	0.2142	0.0072	0.5688	0.0138		0.2209	0.0181
		0.0036	0.2298	0.0111	0.1644	0.0551		0.3208	0.0013
		0.007	0.0268	0.0394	0.2593	0.0157		0.183	0.0202
		0.0224	0.0757	0.2808	0.6482			0.3573	0.027
		0.009	0.175	0.0017	0.1793			0.1298	0.013
			0.0346	0.0064	0.1168			0.111	0.0202
			0.0977	0.4809				0.3701	0.0414
			0.0486	0.0108					0.0425
			0.0996	0.0401				0.6659	0.0051
			0.0163	0.0554	0.0399	0.1373		0.4129	0.0144
			0.0096	0.0042	0.0965	0.0607		0.2195	0.0334
				0.0442	0.0881	0.0777		0.0011	0.0042
				0.0122	0.1226	0.0465		0.0088	0.0086
				0.0195	0.0211	0.0238		0.5131	0.003
				0.0017	0.0105	0.0178		0.1015	0.0132
					0.0381	0.026		0.4466	0.0093
					0.0112	0.0098		0.1539	0.0039
			0.6021	0.1063	0.2765	0.0159		0.2424	0.0321
			0.1438	0.0487	0.0426	0.0083		0.7605	0.0137
			0.2312	0.0391	0.3851	0.0183		0.2844	0.0028
			0.1833	0.1672	0.3644	0.0172		0.2517	0.0081
			0.5855		0.0713	0.0387		0.5648	0.0126
			0.7709		0.0426	0.0746		0.2527	0.0187
			0.2082		0.0802	0.0411		0.106
			0.7456		0.1418	0.0459		0.2648	0.018
			0.4509		0.136	0.0218		0.3812	0.0048
			0.4607		0.1456	0.0122			0.0206
			0.5832		0.2148	0.3696		0.1341	0.0041
			0.3815		0.1405	0.0156		0.5519	0.0069
			0.5351		0.0737	0.0053		0.0228	0.0015
			0.0822		0.2607	0.0162		0.1014	0.0132
			0.1434		0.0226	0.0224		0.0622	0.0042
			0.2616		0.013	0.0324		0.1413	0.0041
			0.0186		0.0086	0.0188		0.2873	0.0074
			0.0021		0.006	0.0249		0.3407	0.0063
					0.2518	0.0211		0.4329	0.0168
			0.0642	0.3383	0.0047	0.0302		0.236	0.0453
			0.0227	0.4151	0.009	0.0077		0.4775	0.0048
			0.0336	0.2211	0.0127	0.0212		0.0432	0.0022
			0.0475	0.1316	0.0382	0.0188		0.2216	0.0019
			0.1401	0.3521	0.0447	0.0082		0.7541	0.0079
			0.0706	0.1142	0.0024	0.0054		0.1852	0.0032
			0.1249	0.0785	0.03	0.0126		0.0531	0.0014
			0.0433	0.1939	0.1268	0.0621		0.1473	0.0115
			0.0886	0.1308	0.0132	0.0054		0.3455	0.0023
			0.0661	0.2155	0.0069	0.0401		0.1279
			0.0266	0.49	0.0228	0.0018		0.1379
			0.0195		0.0329	0.0195		0.0691
			0.1278		0.0405	0.0116		0.0068
			0.013		0.3451	0.0035
			0.0762		0.0635	0.0177
			0.0351			0.0059
			0.0296
			0.0334
			0.0668
			0.6212	0.4508
			0.6072
			0.2348	0.2837
			0.5351	0.4279
			0.4087	0.5593
			0.7529	0.6579
			0.6488	0.7193
			0.0871	0.6021
			0.1472	0.633
			0.0038	0.4923
			0.0345	0.2421
			0.0085
			0.3699
			0.0825
			0.4606	0.3836
			0.0016
			0.0625
			0.3721
			0.4969
			0.6976
			0.5401
			0.2539
			0.1275
			0.232
			0.2895
			0.0036
			0.0032
			0.5726
			0.1219
			0.2131
			0.5281
			0.0026
			0.0032
			0
			0.3086
			0.4973
			0.5051
			0.4307
			0.5258
			0.3886
			0.1233
			0.3968
			0.032
			0.2018
			0.1406
			0.0886
			0.0939
			0.0053
			0.2079
			0.4158
			0.3746
			0.0115
			0.3869
			0.3773
			0.7644
			0.4761
			0.4455
			0.0171
			0.0011
			0.0652
			0.5261
			0.2253
			0.4217
			0.2709
			0.5654
Alum-Ser/SMNP	0	0.0385	0.0653	0.0327
		0.0882	0.0684	0.034
		0.0767	0.0817	0.0052
		0.0419	0.0842	0.0046
		0.0837	0.0709	0.0804
		0.0732	0.000565	0.0143
		0.0855	0.0269	0.034
			0.000194	0.0362
		0.0011	0.0108	0.01
		0.000282	0.0056	0.0067
		0	0.0064	0.0089
		0.0192	0.0279	0.0142
		0.000702	0	0.0204
		0.0042	0.0075	0.0055
		0.0071	0.0119	0.0034
		0.0059	0.0262	0.0079
		0.000704	0.0222	0.0095
		0.000639		0.0043
				0.0049
				0.0087
				0.004
				0.011
				0.0113
				0.0185
Alum-pSer		0	0.0795	0.0092
		0	0	0.0013
		0	0.0113	0.0021
		0	0	0.0054
		0	0.0497	0.1338
		0	0.0023	0.0106
		0	0	0
		0	0.0061	0.0012
		0.008	0	0.0138
		0.000912	0	0.0084
		0	0.0122	0.0104
		0	0.0029	0
		0.0013	0.0234	0
		0	0.019	0.0189
		0.0047	0	0.1482
		0.002	0.0097	0.03
		0	0.02	0.0178
		0	0	0
		0	0	0
		0	0	0
		0	0.0422	0
		0	0.0544	0.0019
		0	0.0286	0.053
		0	0	0
			0	0
		0	0.0203	0.0036
		0.0084	0	0
		0	0.0171	0.000595
		0		0.0024
		0.0109		0.0611
		0		0
		0		0.0377
		0		0
		0.000631		0
		0
		0
		0.0057
		0
		0	0.0368	0.0058
		0	0.0208	0.0087
			0.0204	0.008
			0.0746	0.0362
			0.004	0.0111
			0	0.0087
			0.0102	0.0684
			0	0
			0	0.0137
			0.0411	0.0035
			0.0021	0.0126
				0.0056
				0
				0.0125
				0.0017
				0.0438
				0.0401
				0.1748
				0.0385
				0.0333

## Sheet: figure S5
A) Number of recovered BCR sequences per animal					C) Fraction ofcells from expanded versus singlet clones that were found in C5 and C6 per mouse.					E) Fractions of Ighg1 and Ighg2 BCRs per mouse					F) ELISA area under the curve (AUC) measurement of serum IgG1, IgG2a, and IgG2b antibody responses.
group	mouse.id	Average	recovery		Group	Mouse	clus.type	frac		group	mouse.id	IGH_ISOTYPE	frac		Isotype	Immunization
Alum-pSer	AG2_HTO1	0	IGH		Alum-pSer	AQ2_HTO2	C6_Expanded	0.333333		Alum-pSer	AQ2_HTO2	IGHG1	0.2			SMNP	Alum-pSer	Alum-pSer/SMNP
Alum-pSer	AG2_HTO2	2	IGH		Alum-pSer	AQ2_HTO2	C6_Singlet	0.111111		Alum-pSer	AQ2_HTO2	IGHG2	0		IgG1	2.413	0.439	2.739
Alum-pSer	AG2_HTO3	4	IGH		Alum-pSer	AQ2_HTO8	C6_Expanded	0.333333		Alum-pSer	AQ2_HTO8	IGHG1	0.529412			2.573	0.4372	3.762
Alum-pSer	AG2_HTO4	6	IGH		Alum-pSer	AQ2_HTO8	C6_Singlet	0.272727		Alum-pSer	AQ2_HTO8	IGHG2	0			2.668	355	2.742
Alum-pSer	AQ2_HTO1	3	IGH		Alum-pSer	P1_HTO1	C5_Expanded	0.166667		Alum-pSer	P1_HTO1	IGHG1	0.230769			1.894	0.8809	3.513
Alum-pSer	AQ2_HTO10	3	IGH		Alum-pSer	P1_HTO1	C6_Expanded	0.333333		Alum-pSer	P1_HTO1	IGHG2	0			2.601	459	2.779
Alum-pSer	AQ2_HTO2	15	IGH		Alum-pSer	P1_HTO1	C5_Singlet	0.333333		Alum-pSer	P1_HTO2	IGHG1	0.487603		IgG2a	0.2157	0.07333	0.1216
Alum-pSer	AQ2_HTO3	0	IGH		Alum-pSer	P1_HTO1	C6_Singlet	0.259259		Alum-pSer	P1_HTO2	IGHG2	0			0.2291	0.08317	0.2976
Alum-pSer	AQ2_HTO4	4	IGH		Alum-pSer	P1_HTO2	C5_Expanded	0.164384		Alum-pSer	P1_HTO4	IGHG1	0.727273			0.3097	0.05711	0.111
Alum-pSer	AQ2_HTO5	1	IGH		Alum-pSer	P1_HTO2	C6_Expanded	0.178082		Alum-pSer	P1_HTO4	IGHG2	0			0.1712	0.07225	0.2154
Alum-pSer	AQ2_HTO6	4	IGH		Alum-pSer	P1_HTO2	C5_Singlet	0.166667		Alum-pSer	P1_HTO7	IGHG1	0.380645			0.1807	0.07303	0.3407
Alum-pSer	AQ2_HTO7	4	IGH		Alum-pSer	P1_HTO2	C6_Singlet	0.333333		Alum-pSer	P1_HTO7	IGHG2	0		IgG2b	0.3551	0.17	0.2587
Alum-pSer	AQ2_HTO8	17	IGH		Alum-pSer	P1_HTO4	C5_Expanded	0.272727		Alum-pSer	P2_HTO1	IGHG1	0.397959			0.3184	0.152	0.3043
Alum-pSer	AQ2_HTO9	0	IGH		Alum-pSer	P1_HTO4	C6_Expanded	0.181818		Alum-pSer	P2_HTO1	IGHG2	0.0204082			629	0.1403	0.4852
Alum-pSer	P1_HTO1	39	IGH		Alum-pSer	P1_HTO4	C5_Singlet	0.0909091		Alum-pSer	P2_HTO2	IGHG1	0.266667			0.2766	0.151	0.1889
Alum-pSer	P1_HTO2	121	IGH		Alum-pSer	P1_HTO4	C6_Singlet	0.181818		Alum-pSer	P2_HTO2	IGHG2	0			0.4986	0.1359	0.4089
Alum-pSer	P1_HTO4	44	IGH		Alum-pSer	P1_HTO7	C5_Expanded	0.253731		Alum-pSer	P2_HTO4	IGHG1	0.181818
Alum-pSer	P1_HTO5	8	IGH		Alum-pSer	P1_HTO7	C6_Expanded	0.223881		Alum-pSer	P2_HTO4	IGHG2	0.272727
Alum-pSer	P1_HTO7	155	IGH		Alum-pSer	P1_HTO7	C5_Singlet	0.295455		Alum-pSer	P2_HTO5	IGHG1	0.5
Alum-pSer	P2_HTO1	98	IGH		Alum-pSer	P1_HTO7	C6_Singlet	0.215909		Alum-pSer	P2_HTO5	IGHG2	0
Alum-pSer	P2_HTO2	15	IGH		Alum-pSer	P2_HTO1	C5_Expanded	0.363636		Alum-pSer	P4_HTO2	IGHG1	0.823529
Alum-pSer	P2_HTO4	11	IGH		Alum-pSer	P2_HTO1	C6_Expanded	0.227273		Alum-pSer	P4_HTO2	IGHG2	0
Alum-pSer	P2_HTO5	64	IGH		Alum-pSer	P2_HTO1	C5_Singlet	0.111111		Alum-pSer	P4_HTO7	IGHG1	0.307692
Alum-pSer	P2_HTO7	5	IGH		Alum-pSer	P2_HTO1	C6_Singlet	0.148148		Alum-pSer	P4_HTO7	IGHG2	0
Alum-pSer	P3_HTO1	0	IGH		Alum-pSer	P2_HTO2	C5_Expanded	0.571429		SMNP	AQ1_HTO1	IGHG1	0.709402
Alum-pSer	P3_HTO2	0	IGH		Alum-pSer	P2_HTO2	C5_Singlet	0.5		SMNP	AQ1_HTO1	IGHG2	0.025641
Alum-pSer	P3_HTO4	0	IGH		Alum-pSer	P2_HTO4	C5_Expanded	0.333333		SMNP	AQ1_HTO2	IGHG1	0.664894
Alum-pSer	P3_HTO5	0	IGH		Alum-pSer	P2_HTO4	C6_Expanded	0.333333		SMNP	AQ1_HTO2	IGHG2	0.111702
Alum-pSer	P3_HTO7	0	IGH		Alum-pSer	P2_HTO4	C5_Singlet	0.2		SMNP	AQ1_HTO3	IGHG1	0.456522
Alum-pSer	P4_HTO1	2	IGH		Alum-pSer	P2_HTO4	C6_Singlet	0.2		SMNP	AQ1_HTO3	IGHG2	0.282609
Alum-pSer	P4_HTO2	17	IGH		Alum-pSer	P2_HTO5	C5_Expanded	0.172414		SMNP	AQ1_HTO4	IGHG1	0.652632
Alum-pSer	P4_HTO4	6	IGH		Alum-pSer	P2_HTO5	C6_Expanded	0.0344828		SMNP	AQ1_HTO4	IGHG2	0.242105
Alum-pSer	P4_HTO5	1	IGH		Alum-pSer	P2_HTO5	C5_Singlet	0.2		SMNP	AQ1_HTO5	IGHG1	0.433333
Alum-pSer	P4_HTO7	13	IGH		Alum-pSer	P2_HTO5	C6_Singlet	0.142857		SMNP	AQ1_HTO5	IGHG2	0.0333333
SMNP	AG1_HTO2	0	IGH		SMNP	AQ1_HTO1	C5_Expanded	0.182927		SMNP	AQ1_HTO6	IGHG1	0.698864
SMNP	AG1_HTO3	0	IGH		SMNP	AQ1_HTO1	C6_Expanded	0.231707		SMNP	AQ1_HTO6	IGHG2	0.0909091
SMNP	AQ1_HTO1	117	IGH		SMNP	AQ1_HTO1	C5_Singlet	0.114286		SMNP	AQ1_HTO7	IGHG1	0.487179
SMNP	AQ1_HTO10	3	IGH		SMNP	AQ1_HTO1	C6_Singlet	0.285714		SMNP	AQ1_HTO7	IGHG2	0.153846
SMNP	AQ1_HTO2	188	IGH		SMNP	AQ1_HTO2	C5_Expanded	0.195946		SMNP	AQ1_HTO8	IGHG1	0.604651
SMNP	AQ1_HTO3	46	IGH		SMNP	AQ1_HTO2	C6_Expanded	0.331081		SMNP	AQ1_HTO8	IGHG2	0
SMNP	AQ1_HTO4	190	IGH		SMNP	AQ1_HTO2	C5_Singlet	0.2		SMNP	AQ1_HTO9	IGHG1	0.1
SMNP	AQ1_HTO5	30	IGH		SMNP	AQ1_HTO2	C6_Singlet	0.3		SMNP	AQ1_HTO9	IGHG2	0.05
SMNP	AQ1_HTO6	176	IGH		SMNP	AQ1_HTO3	C5_Expanded	0.24		Alum-pSer/SMNP	AG3_HTO1	IGHG1	0.625
SMNP	AQ1_HTO7	39	IGH		SMNP	AQ1_HTO3	C6_Expanded	0.32		Alum-pSer/SMNP	AG3_HTO1	IGHG2	0.06
SMNP	AQ1_HTO8	43	IGH		SMNP	AQ1_HTO3	C5_Singlet	0.142857		Alum-pSer/SMNP	AG3_HTO3	IGHG1	0.602273
SMNP	AQ1_HTO9	20	IGH		SMNP	AQ1_HTO3	C6_Singlet	0.238095		Alum-pSer/SMNP	AG3_HTO3	IGHG2	0.0340909
Alum-pSer/SMNP	AG3_HTO1	200	IGH		SMNP	AQ1_HTO4	C5_Expanded	0.220238		Alum-pSer/SMNP	AG3_HTO4	IGHG1	0.561644
Alum-pSer/SMNP	AG3_HTO2	5	IGH		SMNP	AQ1_HTO4	C6_Expanded	0.416667		Alum-pSer/SMNP	AG3_HTO4	IGHG2	0.0383562
Alum-pSer/SMNP	AG3_HTO3	264	IGH		SMNP	AQ1_HTO4	C5_Singlet	0.0909091		Alum-pSer/SMNP	AQ_HTO1	IGHG1	0.410526
Alum-pSer/SMNP	AG3_HTO4	365	IGH		SMNP	AQ1_HTO4	C6_Singlet	0.363636		Alum-pSer/SMNP	AQ_HTO1	IGHG2	0.0210526
Alum-pSer/SMNP	AQ_HTO1	95	IGH		SMNP	AQ1_HTO5	C5_Expanded	0.125		Alum-pSer/SMNP	AQ_HTO10	IGHG1	0.488722
Alum-pSer/SMNP	AQ_HTO10	133	IGH		SMNP	AQ1_HTO5	C5_Singlet	0.181818		Alum-pSer/SMNP	AQ_HTO10	IGHG2	0.0526316
Alum-pSer/SMNP	AQ_HTO2	98	IGH		SMNP	AQ1_HTO6	C5_Expanded	0.129252		Alum-pSer/SMNP	AQ_HTO2	IGHG1	0.561224
Alum-pSer/SMNP	AQ_HTO3	83	IGH		SMNP	AQ1_HTO6	C6_Expanded	0.380952		Alum-pSer/SMNP	AQ_HTO2	IGHG2	0.0510204
Alum-pSer/SMNP	AQ_HTO4	117	IGH		SMNP	AQ1_HTO6	C5_Singlet	0.241379		Alum-pSer/SMNP	AQ_HTO3	IGHG1	0.53012
Alum-pSer/SMNP	AQ_HTO5	277	IGH		SMNP	AQ1_HTO6	C6_Singlet	0.241379		Alum-pSer/SMNP	AQ_HTO3	IGHG2	0.0843373
Alum-pSer/SMNP	AQ_HTO6	138	IGH		SMNP	AQ1_HTO7	C5_Expanded	0.1875		Alum-pSer/SMNP	AQ_HTO4	IGHG1	0.57265
Alum-pSer/SMNP	AQ_HTO7	285	IGH		SMNP	AQ1_HTO7	C6_Expanded	0.25		Alum-pSer/SMNP	AQ_HTO4	IGHG2	0.0598291
Alum-pSer/SMNP	AQ_HTO8	770	IGH		SMNP	AQ1_HTO7	C5_Singlet	0.173913		Alum-pSer/SMNP	AQ_HTO5	IGHG1	0.606498
Alum-pSer/SMNP	AQ_HTO9	277	IGH		SMNP	AQ1_HTO7	C6_Singlet	0.217391		Alum-pSer/SMNP	AQ_HTO5	IGHG2	0.0685921
Alum-pSer	AG2_HTO1	0	IGL		SMNP	AQ1_HTO8	C5_Expanded	0.107143		Alum-pSer/SMNP	AQ_HTO6	IGHG1	0.413043
Alum-pSer	AG2_HTO2	1	IGL		SMNP	AQ1_HTO8	C6_Expanded	0.357143		Alum-pSer/SMNP	AQ_HTO6	IGHG2	0.0217391
Alum-pSer	AG2_HTO3	3	IGL		SMNP	AQ1_HTO8	C5_Singlet	0.133333		Alum-pSer/SMNP	AQ_HTO7	IGHG1	0.477193
Alum-pSer	AG2_HTO4	4	IGL		SMNP	AQ1_HTO8	C6_Singlet	0.2		Alum-pSer/SMNP	AQ_HTO7	IGHG2	0.0280702
Alum-pSer	AQ2_HTO1	3	IGL		Alum-pSer/SMNP	AG3_HTO1	C5_Expanded	0.309211		Alum-pSer/SMNP	AQ_HTO8	IGHG1	0.642857
Alum-pSer	AQ2_HTO10	1	IGL		Alum-pSer/SMNP	AG3_HTO1	C6_Expanded	0.269737		Alum-pSer/SMNP	AQ_HTO8	IGHG2	0.0311688
Alum-pSer	AQ2_HTO2	9	IGL		Alum-pSer/SMNP	AG3_HTO1	C5_Singlet	0.229167		Alum-pSer/SMNP	AQ_HTO9	IGHG1	0.480144
Alum-pSer	AQ2_HTO3	0	IGL		Alum-pSer/SMNP	AG3_HTO1	C6_Singlet	0.229167		Alum-pSer/SMNP	AQ_HTO9	IGHG2	0.209386
Alum-pSer	AQ2_HTO4	4	IGL		Alum-pSer/SMNP	AG3_HTO3	C5_Expanded	0.272222
Alum-pSer	AQ2_HTO5	4	IGL		Alum-pSer/SMNP	AG3_HTO3	C6_Expanded	0.327778
Alum-pSer	AQ2_HTO6	3	IGL		Alum-pSer/SMNP	AG3_HTO3	C5_Singlet	0.25
Alum-pSer	AQ2_HTO7	1	IGL		Alum-pSer/SMNP	AG3_HTO3	C6_Singlet	0.380952
Alum-pSer	AQ2_HTO8	30	IGL		Alum-pSer/SMNP	AG3_HTO4	C5_Expanded	0.164875
Alum-pSer	AQ2_HTO9	2	IGL		Alum-pSer/SMNP	AG3_HTO4	C6_Expanded	0.30466
Alum-pSer	P1_HTO1	112	IGL		Alum-pSer/SMNP	AG3_HTO4	C5_Singlet	0.151163
Alum-pSer	P1_HTO2	335	IGL		Alum-pSer/SMNP	AG3_HTO4	C6_Singlet	0.244186
Alum-pSer	P1_HTO4	101	IGL		Alum-pSer/SMNP	AQ_HTO1	C5_Expanded	0.345455
Alum-pSer	P1_HTO5	14	IGL		Alum-pSer/SMNP	AQ_HTO1	C6_Expanded	0.272727
Alum-pSer	P1_HTO7	398	IGL		Alum-pSer/SMNP	AQ_HTO1	C5_Singlet	0.2
Alum-pSer	P2_HTO1	277	IGL		Alum-pSer/SMNP	AQ_HTO1	C6_Singlet	0.2
Alum-pSer	P2_HTO2	27	IGL		Alum-pSer/SMNP	AQ_HTO10	C5_Expanded	0.333333
Alum-pSer	P2_HTO4	27	IGL		Alum-pSer/SMNP	AQ_HTO10	C6_Expanded	0.371429
Alum-pSer	P2_HTO5	157	IGL		Alum-pSer/SMNP	AQ_HTO10	C5_Singlet	0.0357143
Alum-pSer	P2_HTO7	7	IGL		Alum-pSer/SMNP	AQ_HTO10	C6_Singlet	0.0714286
Alum-pSer	P3_HTO1	1	IGL		Alum-pSer/SMNP	AQ_HTO2	C5_Expanded	0.163265
Alum-pSer	P3_HTO2	2	IGL		Alum-pSer/SMNP	AQ_HTO2	C6_Expanded	0.44898
Alum-pSer	P3_HTO4	1	IGL		Alum-pSer/SMNP	AQ_HTO2	C5_Singlet	0.22449
Alum-pSer	P3_HTO5	0	IGL		Alum-pSer/SMNP	AQ_HTO2	C6_Singlet	0.204082
Alum-pSer	P3_HTO7	3	IGL		Alum-pSer/SMNP	AQ_HTO3	C5_Expanded	0.25
Alum-pSer	P4_HTO1	9	IGL		Alum-pSer/SMNP	AQ_HTO3	C6_Expanded	0.339286
Alum-pSer	P4_HTO2	38	IGL		Alum-pSer/SMNP	AQ_HTO3	C5_Singlet	0.0740741
Alum-pSer	P4_HTO4	9	IGL		Alum-pSer/SMNP	AQ_HTO3	C6_Singlet	0.185185
Alum-pSer	P4_HTO5	2	IGL		Alum-pSer/SMNP	AQ_HTO4	C5_Expanded	0.236111
Alum-pSer	P4_HTO7	27	IGL		Alum-pSer/SMNP	AQ_HTO4	C6_Expanded	0.263889
SMNP	AG1_HTO2	0	IGL		Alum-pSer/SMNP	AQ_HTO4	C5_Singlet	0.111111
SMNP	AG1_HTO3	0	IGL		Alum-pSer/SMNP	AQ_HTO4	C6_Singlet	0.244444
SMNP	AQ1_HTO1	209	IGL		Alum-pSer/SMNP	AQ_HTO5	C5_Expanded	0.288991
SMNP	AQ1_HTO10	4	IGL		Alum-pSer/SMNP	AQ_HTO5	C6_Expanded	0.270642
SMNP	AQ1_HTO2	392	IGL		Alum-pSer/SMNP	AQ_HTO5	C5_Singlet	0.152542
SMNP	AQ1_HTO3	96	IGL		Alum-pSer/SMNP	AQ_HTO5	C6_Singlet	0.20339
SMNP	AQ1_HTO4	391	IGL		Alum-pSer/SMNP	AQ_HTO6	C5_Expanded	0.171717
SMNP	AQ1_HTO5	34	IGL		Alum-pSer/SMNP	AQ_HTO6	C6_Expanded	0.272727
SMNP	AQ1_HTO6	358	IGL		Alum-pSer/SMNP	AQ_HTO6	C5_Singlet	0.128205
SMNP	AQ1_HTO7	72	IGL		Alum-pSer/SMNP	AQ_HTO6	C6_Singlet	0.179487
SMNP	AQ1_HTO8	103	IGL		Alum-pSer/SMNP	AQ_HTO7	C5_Expanded	0.232558
SMNP	AQ1_HTO9	30	IGL		Alum-pSer/SMNP	AQ_HTO7	C6_Expanded	0.353488
Alum-pSer/SMNP	AG3_HTO1	159	IGL		Alum-pSer/SMNP	AQ_HTO7	C5_Singlet	0.142857
Alum-pSer/SMNP	AG3_HTO2	4	IGL		Alum-pSer/SMNP	AQ_HTO7	C6_Singlet	0.285714
Alum-pSer/SMNP	AG3_HTO3	259	IGL		Alum-pSer/SMNP	AQ_HTO8	C5_Expanded	0.286319
Alum-pSer/SMNP	AG3_HTO4	279	IGL		Alum-pSer/SMNP	AQ_HTO8	C6_Expanded	0.365303
Alum-pSer/SMNP	AQ_HTO1	207	IGL		Alum-pSer/SMNP	AQ_HTO8	C5_Singlet	0.213115
Alum-pSer/SMNP	AQ_HTO10	253	IGL		Alum-pSer/SMNP	AQ_HTO8	C6_Singlet	0.327869
Alum-pSer/SMNP	AQ_HTO2	257	IGL		Alum-pSer/SMNP	AQ_HTO9	C5_Expanded	0.288991
Alum-pSer/SMNP	AQ_HTO3	120	IGL		Alum-pSer/SMNP	AQ_HTO9	C6_Expanded	0.376147
Alum-pSer/SMNP	AQ_HTO4	282	IGL		Alum-pSer/SMNP	AQ_HTO9	C5_Singlet	0.20339
Alum-pSer/SMNP	AQ_HTO5	640	IGL		Alum-pSer/SMNP	AQ_HTO9	C6_Singlet	0.237288
Alum-pSer/SMNP	AQ_HTO6	262	IGL
Alum-pSer/SMNP	AQ_HTO7	541	IGL
Alum-pSer/SMNP	AQ_HTO8	1569	IGL
Alum-pSer/SMNP	AQ_HTO9	537	IGL
Alum-pSer	AG2_HTO1	0	Both
Alum-pSer	AG2_HTO2	1	Both
Alum-pSer	AG2_HTO3	2	Both
Alum-pSer	AG2_HTO4	4	Both
Alum-pSer	AQ2_HTO1	0	Both
Alum-pSer	AQ2_HTO10	1	Both
Alum-pSer	AQ2_HTO2	6	Both
Alum-pSer	AQ2_HTO3	0	Both
Alum-pSer	AQ2_HTO4	3	Both
Alum-pSer	AQ2_HTO5	1	Both
Alum-pSer	AQ2_HTO6	2	Both
Alum-pSer	AQ2_HTO7	0	Both
Alum-pSer	AQ2_HTO8	8	Both
Alum-pSer	AQ2_HTO9	0	Both
Alum-pSer	P1_HTO1	27	Both
Alum-pSer	P1_HTO2	76	Both
Alum-pSer	P1_HTO4	27	Both
Alum-pSer	P1_HTO5	5	Both
Alum-pSer	P1_HTO7	107	Both
Alum-pSer	P2_HTO1	71	Both
Alum-pSer	P2_HTO2	13	Both
Alum-pSer	P2_HTO4	6	Both
Alum-pSer	P2_HTO5	43	Both
Alum-pSer	P2_HTO7	2	Both
Alum-pSer	P3_HTO1	0	Both
Alum-pSer	P3_HTO2	0	Both
Alum-pSer	P3_HTO4	0	Both
Alum-pSer	P3_HTO5	0	Both
Alum-pSer	P3_HTO7	0	Both
Alum-pSer	P4_HTO1	1	Both
Alum-pSer	P4_HTO2	8	Both
Alum-pSer	P4_HTO4	3	Both
Alum-pSer	P4_HTO5	1	Both
Alum-pSer	P4_HTO7	8	Both
SMNP	AG1_HTO2	0	Both
SMNP	AG1_HTO3	0	Both
SMNP	AQ1_HTO1	81	Both
SMNP	AQ1_HTO10	2	Both
SMNP	AQ1_HTO2	120	Both
SMNP	AQ1_HTO3	33	Both
SMNP	AQ1_HTO4	130	Both
SMNP	AQ1_HTO5	17	Both
SMNP	AQ1_HTO6	129	Both
SMNP	AQ1_HTO7	27	Both
SMNP	AQ1_HTO8	32	Both
SMNP	AQ1_HTO9	12	Both
Alum-pSer/SMNP	AG3_HTO1	60	Both
Alum-pSer/SMNP	AG3_HTO2	1	Both
Alum-pSer/SMNP	AG3_HTO3	110	Both
Alum-pSer/SMNP	AG3_HTO4	106	Both
Alum-pSer/SMNP	AQ_HTO1	64	Both
Alum-pSer/SMNP	AQ_HTO10	91	Both
Alum-pSer/SMNP	AQ_HTO2	70	Both
Alum-pSer/SMNP	AQ_HTO3	55	Both
Alum-pSer/SMNP	AQ_HTO4	74	Both
Alum-pSer/SMNP	AQ_HTO5	188	Both
Alum-pSer/SMNP	AQ_HTO6	96	Both
Alum-pSer/SMNP	AQ_HTO7	218	Both
Alum-pSer/SMNP	AQ_HTO8	604	Both
Alum-pSer/SMNP	AQ_HTO9	204	Both

## Sheet: figure S7
B) Fraction of protein bound to alum
	Unlabeled			Cy3 + Cy5
Ser4, loading	0.876231	0.860394	0.872482	0.898927	0.903761	0.914108	0.822452	0.786776	0.795789
Ser4, 10% serum	0.00834186	0.0760538	0.0374849	0.123586	0.179388	0.157486	0.0535	0.0195	0.0759
pSer4, loading	0.92927	0.876266	0.858828	0.948098	0.937489	0.949424	0.829038	0.91248	0.902045
pSer4, 10% serum	0.774419	0.800066	0.822421	0.837117	0.846346	0.848345	0.81622	0.802023	0.811349
C) Alum biniding behavior and antigenicity
Concentration		MD39_nohis8_congly-Ser4 on mVRC01			MD39_nohis8_congly-Ser4 [Cy3 + Cy5] on mVRC01			MD39_nohis8_congly-pSer4 on alum			MD39_nohis8_congly-pSer4 [Cy3 + Cy5] on alum
PGT151	5	2.0479	1.9594	2.0089	1.7958	1.7823	1.8116	2.0861	2.0215	2.1177	1.9766	1.5614	1.9558
	1.25	2.0182	1.9675	2.0208	1.806	1.7562	1.8111	2.0921	2.0584	2.0588	1.9689	1.9838	2.0898
	0.3125	1.9276	1.906	1.9472	1.7695	1.7155	1.7481	1.9384	1.8934	1.9778	1.9364	1.9681	1.9006
	0.078125	1.822	1.7083	1.7394	1.6151	1.5187	1.5643	1.3825	1.3894	1.4423	1.4173	1.4198	1.4793
	0.0195312	1.1878	1.1697	1.1825	1.0011	0.9905	0.9736	0.6693	0.6517	0.6631	0.7746	0.7008	0.7374
	0.00488281	0.5359	0.5364	0.5526	0.4154	0.4114	0.4185	0.2392	0.2719	0.2569	0.2901	0.2754	0.2954
	0.0012207	0.1902	0.1837	0.1867	0.1553	0.1593	0.1532	0.0975	0.1064	0.1059	0.1147	0.1151	0.1145
	0.00030518	0.0776	0.0818	0.0782	0.0544	0.0646	0.0598	0.0584	0.0554	0.0601	0.0606	0.0637	0.0628
35O22	5	2.3558	2.4484	2.3975	1.9991	2.0767	1.9131	2.2325	2.0911	2.1212	2.2862	2.2431	2.0799
	1.25	2.1362	2.128	2.2176	1.6524	1.8113	1.8015	2.178	2.0053	1.9811	2.1412	1.9129	2.0034
	0.3125	1.8561	1.9568	1.9208	1.1867	1.3582	1.362	1.8874	1.6065	1.6068	1.7219	1.5917	1.6505
	0.078125	1.1903	1.2794	1.2953	0.5947	0.6859	0.7273	1.0437	0.8073	0.8961	1.1386	1.0126	0.9794
	0.0195312	0.4535	0.5012	0.5221	0.215	0.242	0.2687	0.4528	0.391	0.392	0.5403	0.4272	0.4507
	0.00488281	0.1608	0.1708	0.1867	0.0816	0.0949	0.1106	0.1705	0.1325	0.145	0.2021	0.1593	0.1653
	0.0012207	0.0779	0.0904	0.0872	0.048	0.052	0.0571	0.1048	0.078	0.0876	0.1001	0.0845	0.0884
	0.00030518	0.0576	0.0555	0.0549	0.0408	0.038	0.0376	0.0904	0.064	0.0659	0.0718	0.0676	0.0658
PGT121	5	2.0088	2.0494	2.0252	1.5579	1.8979	1.8056	2.0844	2.1994	2.1735	2.0686	2.1055	1.8876
	1.25	1.9168	1.9072	1.8934	1.615	1.8256	1.8443	2.0603	2.0245	1.9898	1.9597	1.9706	2.0357
	0.3125	1.6039	1.705	1.6372	1.6685	1.5299	1.4804	1.8042	1.9216	1.8787	1.8189	1.9226	1.7749
	0.078125	1.0917	1.0985	1.1168	1.3524	0.9286	0.9311	1.2661	1.3638	1.4384	1.1404	1.0805	1.2
	0.0195312	0.4889	0.4945	0.4138	0.7778	0.3659	0.3568	0.649	0.678	0.6526	0.4196	0.4852	0.4734
	0.00488281	0.1915	0.19	0.1951	0.3113	0.1286	0.1332	0.254	0.2434	0.2579	0.2052	0.2068	0.2123
	0.0012207	0.0791	0.0779	0.0782	0.1099	0.0524	0.0578	0.1225	0.1316	0.1276	0.1	0.0956	0.1026
	0.00030518	0.0451	0.0416	0.0469	0.0473	0.035	0.0388	0.0668	0.0681	0.0706	0.0667	0.0612	0.0671
E) Quantification of FRET
	Donor (Cy3)					Acceptor (Cy5)
Pre-bleach	26.37	56.82	68.96	101.34	50.49	22.42	43.57	55.09	74.908	41.51
Post-bleach	76.532	179.08	184.4	246.15	120.88	3.375	6.68	8.63	22.35	10.97
F) FRET efficiencies.
FRET efficiency	MD39_nohis8_congly-Ser4					MD39_nohis8_congly-pSer4 + alum
0	0	0	0	0	0	0	0	0	0
0.1	0	0	0	0	0	0	0	0	0
0.2	0	0	0	0	0	0	0.0119048	0.00930233	0.00240385
0.3	0	0	0	0	0	0	0.0238095	0.00930233	0.00721154
0.4	0.00422734	0	0.00028114	0	0.0204918	0.00576369	0.0119048	0.0790698	0.00961538
0.5	0.0493189	0.00027894	0.0213663	0.1875	0.114754	0.0115274	0.130952	0.0465116	0.0288462
0.6	0.249413	0.0956764	0.36379	0.3125	0.479508	0.0893372	0.214286	0.176744	0.228365
0.7	0.522781	0.717992	0.576891	0.458333	0.348361	0.363112	0.464286	0.330233	0.543269
0.8	0.171442	0.186053	0.0376722	0.0416667	0.0368853	0.48415	0.130952	0.316279	0.180288
0.9	0.00281822	0	0	0	0	0.0461095	0.0119048	0.0325581	0
1	0	0	0	0	0	0	0	0	0
G) FRET efficiencies of indicated proteins coated on glass coverslips
Ser4 [Cy3 + Cy5]	pSer4 + alum [Cy3 + Cy5]	pSer4 + alum [Cy3 or Cy5, separate Ag]	pSer4 + alum [Cy3 or Cy5, separate alum]	pSer4 + alum [Cy3]	pSer4 + alum [Cy5]
0.7437	0.5329	0.0641	0	0	0
0.587	0.4868	0.0274	0	0	0
0.5604	0.6591	0	0	0	0.058
0.5032	0.6093	0.0336	0.0181	0.0079	0.0464
	0.59		0.0165	0.0195	0.0202
			0.0191	0
G) FRET efficiencies of MD39 mixed with the indicated molar equivalents of a Cy3/Cy5-specific antibody and coated on glass coverslips.
Molar equivalents of a Cy3/Cy5-specific antibody
0	1	6
0.5126	0.5842	0.6914
0.8285	0.8143	0.6872
0.7889	0.7625	0.6807
0.7589	0.6909	0.712
0.78		0.6727
		0.5949
		0.6391

## Sheet: figure S8
A) FRET efficiencies of soluble MD39-Ser4 and MD39-pSer4 on alum
Ser4	pSer4 + alum	Soluble, 2h trypsin	pSer4 + alum, 2h trypsin	Soluble, 16h trypsin	pSer4 + alum, 16h trypsin
0.7437	0.5329	0.1533	0.1512	0.0067	0.0467
0.587	0.4868	0.1768	0.2812	0.1229	0.1045
0.5604	0.6591	0.1527	0.2402	0.1306	0.152
0.5032	0.6093	0.16	0.1349	0.1138	0.1672
	0.59	0.2815	0.2183	0.099	0.072
			0.2166
			0.1263
			0.213
C) Antigenicity profiling of soluble MD39-Ser4 captured by 12N antibody and MD39-pSer4 captured on alum
	MD39_his on 12N			MD39_his-pSer4 + alum			MD39_nohis8_congly on 12N			MD39_nohis8_congly-pSer4 + alum
PGT151	0.512129	0.53455	0.533693	0.322853	0.227844	0.250095	0.471749	0.440019	0.485599	0.526607	0.334848	0.359913
PGT121	0.685024	0.660463	0.683199	0.505673	0.490005	0.50054	0.591592	0.602965	0.568237	0.497387	0.500373	0.506842
VRC01	0.855428	0.83705	0.86866	0.652783	0.648517	0.585738	0.441153	0.463688	0.492718	0.741806	0.707219	0.680072

## Sheet: Figure 5
C) Antigen signal intensity			D) Fraction of intact antigen.
group	intensity		AlumpSer/SMNP			Alum-Ser/SMNP
Ser_Day7	70.2097		Day 7	Day 14	Day 21	Day 7
Ser_Day7	86.0699		0.740058	0.384158	0.4414	0.503149
Ser_Day7	83.2911		0.679669	0.6949	0.342931	0.772919
Ser_Day7	56.527		0.900091	0.937611	0.304727	0.782413
Ser_Day7	70.6331		0.963071	0.886107	0.35473	0.99612
pSer_Day7	209.537		0.235474	0.274252	0.457859	0.896698
pSer_Day7	232.813		0.718935	0.988975	0.633905	0.763418
pSer_Day7	196.065		0.838173	0.920248	0.67764	0.993866
pSer_Day7	238.792			0.10146	0.582853	0.987985
pSer_Day14	209.701			0.312728	0.541526
pSer_Day14	132.13			0.725405	0.479827
pSer_Day14	152.978
pSer_Day14	228.917
pSer_Day14	214.085
pSer_Day14	213.831
pSer_Day14	193.053
pSer_Day21	219.314
pSer_Day21	216.744
pSer_Day21	182.251
pSer_Day21	87.4835
pSer_Day21	206.714
pSer_Day21	193.846
pSer_Day21	97.68
pSer_Day21	187.616

## Sheet: Figure 6
C) %GC B cell among total B cells
WT							Cr2 KO
4.19	1.31	5.83	3.37	2.33	1.87	2.12	1.36	4.11	2.16	2.69	1.52
D) Percentage and count of MD39+ GC B cell among total GC B cells
Stat	WT							Cr2 KO
Percentage	2.9	3.26	7.15	4.42	1.5	2.06	0.43	0.38	0.29	0.78	1.6	0.32
Count	9827	939	29400	1162	8470	271	5083	516	2180	200	83	377

[truncated: 1 more sheets: figure S9]
